# Supplementary material for: The Effect of a Planetary Health Diet on the Human Gut Microbiome: A Descriptive Analysis
Source: Nutrients. 2023 Apr 16;15(8):1924. doi: 10.3390/nu15081924 (PMC10144214; doi:10.3390/nu15081924)
Supplement: Supplementary file 1 [file nutrients-15-01924-s001.zip]

Archive with 1 entries (1 files):
- nutrients-2310393-supplementary.docx
